# Supplementary material for: Anti-Inflammatory Potential of Pygeum africanum Bark Extract: An In Vitro Study of Cytokine Release by Lipopolysaccharide-Stimulated Human Peripheral Blood Mononuclear Cells
Source: Int J Mol Sci. 2024 Jul 30;25(15):8298. doi: 10.3390/ijms25158298 (PMC11311769; doi:10.3390/ijms25158298)
Supplement: Supplementary file 1 [file ijms-25-08298-s001.zip]

Archive with 1 entries (1 files):
- ijms-3065159-supplementary.pdf
